# Supplementary material for: Association of Percutaneous Endoscopic Gastrostomy (PEG) Tube Placement with Unplanned Hospitalization for Head and Neck Cancer
Source: Cancers (Basel). 2025 Jun 20;17(13):2066. doi: 10.3390/cancers17132066 (PMC12249407; doi:10.3390/cancers17132066)
Supplement: Supplementary file 1 [file cancers-17-02066-s001.zip]

Archive with 1 entries (1 files):
- cancers-3663457-supplementary.pdf
